# Supplementary material for: Oral Manifestations of COVID-19: A Cross-Sectional Study of Their Prevalence and Association with Disease Severity
Source: J Clin Med. 2022 Jul 30;11(15):4461. doi: 10.3390/jcm11154461 (PMC9369841; doi:10.3390/jcm11154461)
Supplement: Supplementary file 1 [file jcm-11-04461-s001.zip]

Archive with 1 entries (1 files):
- jcm-1824278-supplementary.pdf
